# Supplementary material for: Inhibition of Voltage-Gated Na+ Currents Exerted by KB-R7943 (2-[2-[4-(4-nitrobenzyloxy)phenyl]ethyl]isothiourea), an Inhibitor of Na+-Ca2+ Exchanging Process
Source: Int J Mol Sci. 2023 Jan 16;24(2):1805. doi: 10.3390/ijms24021805 (PMC9864174; doi:10.3390/ijms24021805)
Supplement: Supplementary file 1 [file ijms-24-01805-s001.zip]

Archive with 1 entries (1 files):
- ijms-2086908-supplementary.pdf
